# Supplementary material for: Isolation of DiNP-Degrading Microbes from the Mouse Colon and the Influence DiNP Exposure Has on the Microbiota, Intestinal Integrity, and Immune Status of the Colon
Source: Toxics. 2022 Feb 6;10(2):75. doi: 10.3390/toxics10020075 (PMC8877566; doi:10.3390/toxics10020075)
Supplement: Supplementary file 1 [file toxics-10-00075-s001.zip]

Archive with 1 entries (1 files):
- toxics-1566328-supplementary.pdf
